# Supplementary material for: Endothiodon cf. bathystoma (Synapsida: Dicynodontia) bony labyrinth anatomy, variation and body mass estimates
Source: PLoS One. 2018 Mar 14;13(3):e0189883. doi: 10.1371/journal.pone.0189883 (PMC5851538; doi:10.1371/journal.pone.0189883)
Supplement: S1 Table — (XLSX) [file pone.0189883.s002.xlsx]

## Sheet: Measurements
	LDASC	LDPSC	LDHSC
MTA-ACL-001	0.75	0.42	0.57
	0.8	0.35	0.58
	0.8	0.4	1.02
	0.84	0.42	0.88
	0.76	0.39	0.66
Mean	0.79	0.4	0.74
σ	0.04	0.03	0.2
St error	0.02	0.01	0.09
Lower bound 95% conf. int.	0.75	0.36	0.49
Upper bound 95% conf. int.	0.83	0.43	0.99
MTA-ACL-002	0.69	0.43	0.76
	0.81	0.38	0.77
	0.94	0.44	0.73
	0.59	0.44	0.88
	0.53	0.42	0.66
Mean	0.71	0.42	0.76
σ	0.17	0.02	0.08
St error	0.07	0.01	0.04
Lower bound 95% conf. int.	0.51	0.39	0.66
Upper bound 95% conf. int.	0.92	0.45	0.86
MTA-ACL-003	0.61	0.41	0.41
	0.68	0.36	0.62
	0.64	0.4	0.47
	0.7	0.42	0.77
	0.71	0.41	0.51
Mean	0.67	0.4	0.56
σ	0.04	0.02	0.14
St error	0.02	0.01	0.06
Lower bound 95% conf. int.	0.62	0.37	0.38
Upper bound 95% conf. int.	0.72	0.43	0.73
mean	0.723333	0.406667	0.686667
st dev	0.107083	0.0266726	0.167451
st error	0.0276486	0.00688684	0.0432358
LDASC	Lumen diameter of the anterior semicircular canal
LDPSC	Lumen diameter of the posterior semicircular canal
LDHSC	Lumen diameter of the horizontal semicircular canal

## Sheet: Data for stats
	AAHSC	APHSC	AAPSC	LDASC	LDPSC	LDHSC
MTA-ACL-001	91.7	90.4	89.7	0.75	0.42	0.57
MTA-ACL-001	92	90.5	89.4	0.8	0.35	0.58
MTA-ACL-001	90.6	90.1	88.8	0.8	0.4	1.02
MTA-ACL-001	91.5	89.2	89.6	0.84	0.42	0.88
MTA-ACL-001	89.6	90.1	90.9	0.76	0.39	0.66
MTA-ACL-002	91.2	91.7	88.6	0.69	0.43	0.76
MTA-ACL-002	92.2	91.2	90.1	0.81	0.38	0.77
MTA-ACL-002	92.2	92	89	0.94	0.44	0.73
MTA-ACL-002	92.5	89.2	89	0.59	0.44	0.88
MTA-ACL-002	92.1	89.8	89.7	0.53	0.42	0.66
MTA-ACL-003	90.5	89.5	87	0.61	0.41	0.41
MTA-ACL-003	91.4	90.4	88	0.68	0.36	0.62
MTA-ACL-003	91.5	90.2	90.3	0.64	0.4	0.47
MTA-ACL-003	90.7	90.4	90.4	0.7	0.42	0.77
MTA-ACL-003	88.9	89.6	89.6	0.71	0.41	0.51
	AAHSC	APHSC	AAPSC
MTA-ACL-001	91.08	90.06	89.68
MTA-ACL-002	92.04	90.78	89.28
MTA-ACL-003	90.6	90.02	89.06
	LDASC	LDPSC	LDHSC
MTA-ACL-001	0.79	0.396	0.742
MTA-ACL-002	0.712	0.422	0.76
MTA-ACL-003	0.668	0.4	0.556
	AAHSC	St error	APHSC	St error	AAPSC	St error
MTA-ACL-001	91.08	0.207461	90.06	0.183405	89.68	0.173091
MTA-ACL-002	92.04	0.162471	90.78	0.222682	89.28	0.185379
MTA-ACL-003	90.6	0.194407	90.02	0.173964	89.06	0.233898
	LDASC	St error	LDPSC	St error	LDHSC	St error
MTA-ACL-001	0.79	0.0892643	0.396	0.0815488	0.742	0.141503
MTA-ACL-002	0.712	0.130949	0.422	0.0779379	0.76	0.096739
MTA-ACL-003	0.668	0.0949491	0.4	0.0735813	0.556	0.126705

## Sheet: PCA_HID
	2.4588	-0.232453	1.06379	-0.188392	0.292416	-0.522359	-2.20403	1.25975	0.838924	0.50707	2.745	2.2006
	2.75504	0.372593	-1.5555	0.888433	-0.185552	0.0792781	-1.88878	-1.69936	-0.399522	3.34813	-1.3863	0.19116
	2.45335	-0.16399	0.109853	-0.177213	0.0552883	-0.431629	1.30139	2.57591	2.09906	1.42486	-1.93993	1.12013
	2.4735	-0.515004	0.730338	-0.488507	-0.246507	0.059076	2.18876	-0.707882	1.1738	2.14186	2.51594	-1.48195
	2.62883	0.407598	0.142653	0.198719	-0.00197798	0.0266124	-0.818922	-2.10678	3.56993	-1.3007	-0.482135	-0.0739885
	-1.06148	-1.2857	-0.0236339	-0.598888	0.249415	0.130695	2.05015	-1.93224	-0.625794	-0.0809859	0.0266515	3.38345
	-1.11042	-0.636388	-1.65505	0.478148	0.391579	0.254076
	-1.50303	-1.79679	0.329818	0.278925	-0.165412	0.567076
	-1.48282	-1.38443	0.447135	-0.132309	-0.0024797	0.429837
	-1.65845	-1.83432	-0.648992	0.232387	0.363788	0.156654
	-1.544	1.51401	0.378843	-1.21989	0.670844	0.00030067
	-1.04448	1.95219	-1.33795	-0.0528437	-0.0688116	0.109355
	-1.09044	1.63844	0.494188	0.300172	-0.243071	-0.43539
	-1.34814	0.972628	1.15488	0.675946	-0.220549	-0.157404
	-0.926246	0.991613	0.369615	-0.194684	-0.888971	-0.266177

## Sheet: PCA1_HID
	2.48734	0.295088	1.06666	-0.145335	0.40272	-0.173776	-2.19383	-0.862773	0.236502	-0.66104	2.06908	2.7555
	2.74229	-0.0952527	-1.81158	0.396946	-0.0433012	0.0904584	-1.79301	1.5301	-1.03454	3.35646	0.112227	-0.138714
	2.45998	0.259703	0.152479	-0.231648	0.0530984	-0.282785	1.41853	-2.35978	1.30717	2.33066	-0.924961	1.53199
	2.4407	0.61328	0.811392	-0.229925	-0.395565	0.13738	2.16351	0.822284	0.546867	0.819514	3.38071	-0.408904
	2.64521	-0.223225	-0.00987785	0.0912327	0.0678781	0.278298	-0.814403	1.70135	3.75631	-0.0391449	-0.499524	-0.0723955
	-1.15764	1.21136	0.226318	-0.571655	-0.113588	-0.140876	1.59372	2.38729	-0.824715	-0.340749	-1.04693	2.79152
	-1.19768	0.698722	-1.68356	-0.0845657	0.238292	-0.0524314
	-1.61614	1.72994	0.340283	0.462902	-0.168879	0.244704
	-1.57424	1.29975	0.542744	0.0554019	-0.138898	0.181913
	-1.78183	1.77885	-0.552499	-0.0179131	0.236862	-0.215281
	-1.48781	-1.60177	0.59293	-1.2475	0.182971	0.193192
	-0.973549	-1.93119	-1.37685	-0.300778	-0.202618	0.0840131
	-0.937911	-1.76966	0.362243	0.499436	0.185267	-0.173687
	-1.22488	-1.10516	0.908152	0.96535	0.362129	0.134437
	-0.82384	-1.16045	0.431169	0.358049	-0.666367	-0.305558
