# Supplementary material for: Endothiodon cf. bathystoma (Synapsida: Dicynodontia) bony labyrinth anatomy, variation and body mass estimates
Source: PLoS One. 2018 Mar 14;13(3):e0189883. doi: 10.1371/journal.pone.0189883 (PMC5851538; doi:10.1371/journal.pone.0189883)
Supplement: S2 Table — (XLSX) [file pone.0189883.s003.xlsx]

## Sheet: Data Calculations
	AAHSC	radians	sine(theta)	cosine(theta)	APHSC	radians	sine(theta)	cosine(theta)	AAPSC	radians	sine(theta)	cosine(theta)
MTA-ACL-001	91.7	1.60047	0.99956	-0.0296662	90.4	1.57778	0.999976	-0.00698126	89.7	1.56556	0.999986	0.00523596
	92	1.6057	0.999391	-0.0348995	90.5	1.57952	0.999962	-0.00872654	89.4	1.56032	0.999945	0.0104718
	90.6	1.58127	0.999945	-0.0104718	90.1	1.57254	0.999998	-0.00174533	88.8	1.54985	0.999781	0.0209424
	91.5	1.59698	0.999657	-0.0261769	89.2	1.55683	0.999903	0.0139622	89.6	1.56382	0.999976	0.00698126
	89.6	1.56382	0.999976	0.00698126	90.1	1.57254	0.999998	-0.00174533	90.9	1.5865	0.999877	-0.0157073
Circular mean	91.08	St error	0.377432		90.06	St error	0.113055		89.68	St error	0.163613			AAHSC	Angle between the anterior and horizontal semicircular canal
Circular standard deviation	0.843964	95% conf int	90.0321	92.1279	0.252799	95% conf int	89.7461	90.3739	0.36585	95% conf int	89.2257	90.1343		APHSC	Angle between the posterior and horizontal semicircular canal
MTA-ACL-002	91.2	1.59174	0.999781	-0.0209424	91.7	1.60047	0.99956	-0.0296662	88.6	1.54636	0.999701	0.0244322		AAPSC	Angle between the anterior and posterior semicircular canal
	92.2	1.60919	0.999263	-0.0383878	91.2	1.59174	0.999781	-0.0209424	90.1	1.57254	0.999998	-0.00174533
	92.2	1.60919	0.999263	-0.0383878	92	1.6057	0.999391	-0.0348995	89	1.55334	0.999848	0.0174524
	92.5	1.61443	0.999048	-0.0436194	89.2	1.55683	0.999903	0.0139622	89	1.55334	0.999848	0.0174524
	92.1	1.60745	0.999328	-0.0366437	89.8	1.56731	0.999994	0.00349065	89.7	1.56556	0.999986	0.00523596
Circular mean	92.04	St error	0.803847		90.78	St error	0.298013		89.28	St error	0.294884
Circular standard deviation	1.79746	95% conf int	89.8082	94.2718	0.666378	95% conf int	89.9526	91.6074	0.65938	95% conf int	88.4613	90.0987
MTA-ACL-003	90.5	1.57952	0.999962	-0.00872654	89.5	1.56207	0.999962	0.00872654	87	1.51844	0.99863	0.052336
	91.4	1.59523	0.999701	-0.0244322	90.4	1.57778	0.999976	-0.00698126	88	1.53589	0.999391	0.0348995
	91.5	1.59698	0.999657	-0.0261769	90.2	1.57429	0.999994	-0.00349065	90.3	1.57603	0.999986	-0.00523596
	90.7	1.58301	0.999925	-0.012217	90.4	1.57778	0.999976	-0.00698126	90.4	1.57778	0.999976	-0.00698126
	88.9	1.5516	0.999816	0.0191974	89.6	1.56382	0.999976	0.00698126	89.6	1.56382	0.999976	0.00698126
Circular mean	90.6	St error	0.187992		90.02	St error	0.0381199		89.0601	St error	0.582829
Circular standard deviation	0.420362	95% conf int	90.0781	91.122	0.0852388	95% conf int	89.9142	90.1258	1.30325	95% conf int	87.4419	90.6782
circular mean	91.24	1.59244	0.999766	-0.0216412	90.2866	1.5758	0.999987	-0.00500295	89.34	1.55928	0.999934	0.0115184
circular st dev	0.958539				0.714277				1.19069
st error	0.247494				0.184426				0.307436

## Sheet: Table
	AAHSC	APHSC	AAPSC		AAHSC								APHSC								AAPSC
MTA-ACL-001	91.7	90.4	89.7		Deviations #1	Deviations #2	Deviations #3	Deviations #4	Dev^2				Deviations #1	Deviations #2	Deviations #3	Deviations #4	Dev^2				Deviations #1	Deviations #2	Deviations #3	Deviations #4	Dev^2
	92	90.5	89.4		-0.3				0.09				-0.1				0.01				0.3				0.09
	90.6	90.1	88.8		1.1	1.4			1.21	1.96			0.3	0.4			0.09	0.16			0.9	0.6			0.81	0.36
	91.5	89.2	89.6		0.2	0.5	-0.9		0.04	0.25	0.81		1.2	1.3	0.9		1.44	1.69	0.81		0.1	-0.2	-0.8		0.01	0.04	0.64
	89.6	90.1	90.9		2.1	2.4	1	1.9	4.41	5.76	1	3.61	0.3	0.4	0	-0.9	0.09	0.16	0	0.81	-1.2	-1.5	-2.1	-1.3	1.44	2.25	4.41	1.69
Circular mean	91.08	90.06	89.68
Circular standard deviation	0.84	0.25	0.37
Standard error	0.38	0.11	0.16
Lower bound 95% conf int	90.03	89.75	89.23
Upper bound 95% conf int	92.13	90.37	90.13
MTA-ACL-002	91.2	91.7	88.6		AAHSC								APHSC								AAPSC
	92.2	91.2	90.1		Deviations #1	Deviations #2	Deviations #3	Deviations #4	Dev^2				Deviations #1	Deviations #2	Deviations #3	Deviations #4	Dev^2				Deviations #1	Deviations #2	Deviations #3	Deviations #4	Dev^2
	92.2	92	89		-1				1				0.5				0.25				-1.5				2.25
	92.5	89.2	89		-1	-0.3			1	0.09			-0.3	-0.8			0.09	0.64			-0.4	1.1			0.16	1.21
	92.1	89.8	89.7		-1.3	0.1	0.1		1.69	0.01	0.01		2.5	2	2.8		6.25	4	7.84		-0.4	1.1	0		0.16	1.21	0
Circular mean	92.04	90.78	89.28		-0.9	0.16	0.16	0.06	0.81	0.0256	0.0256	0.0036	1.9	1.4	2.2	-0.6	3.61	1.96	4.84	0.36	-1.1	0.4	-0.7	-0.7	1.21	0.16	0.49	0.49
Circular standard deviation	1.8	0.67	0.66
Standard error	0.8	0.3	0.29
Lower bound 95% conf int	89.81	89.95	88.46
Upper bound 95% conf int	94.27	91.61	90.1		AAHSC								APHSC								AAPSC
MTA-ACL-003	90.5	89.5	87		Deviations #1	Deviations #2	Deviations #3	Deviations #4	Dev^2				Deviations #1	Deviations #2	Deviations #3	Deviations #4	Dev^2				Deviations #1	Deviations #2	Deviations #3	Deviations #4	Dev^2
	91.4	90.4	88		-0.9				0.81				-0.9				0.81				-1				1
	91.5	90.2	90.3		-1	-0.1			1	0.01			-0.7	0.2			0.49	0.04			-3.3	-2.3			10.89	5.29
	90.7	90.4	90.4		-0.2	0.7	0.8		0.04	0.49	0.64		-0.9	0	-0.2		0.81	0	0.04		-3.4	-2.4	-0.1		11.56	5.76	0.01
	88.9	89.6	89.6		1.6	2.5	2.6	1.8	2.56	6.25	6.76	3.24	-0.1	0.8	0.6	0.8	0.01	0.64	0.36	0.64	-2.6	-1.6	0.7	0.8	6.76	2.56	0.49	0.64
Circular mean	90.08	89.91	87.44
Circular standard deviation	91.12	90.13	90.68
Standard error	0.19	0.04	0.58		sum(dev^2)								sum(dev^2)								sum(dev^2)
Lower bound 95% conf int	90.22	89.94	87.89		1.9								1.07								3.34
Upper bound 95% conf int	90.98	90.1	90.23		3.21	2.06							0.67	0.84							11.86	6.86
					1.77	0.75	1.46						8.5	5.69	8.69						11.73	7.01	0.65
					7.78	12.0356	7.7856	6.8536					3.71	2.76	5.2	1.81					9.41	4.97	5.39	2.82
					Absolute TEM								Absolute TEM								Absolute TEM
					0.562731					Average Absolute TEM			0.422295					Average Absolute TEM			0.746101					Average Absolute TEM
					0.731437	0.585947				0.803301			0.334166	0.374166				0.744292			1.40594	1.06927				0.982539
					0.543139	0.353553	0.493288						1.19024	0.973824	1.20347						1.39821	1.08089	0.32914
					1.13871	1.41631	1.13912	1.06877					0.786342	0.678233	0.930949	0.549242					1.25233	0.910128	0.947804	0.685565
					Relative TEM								Relative TEM								Relative TEM
					0.61676					Average relative TEM			0.46284					Average relative TEM			0.817735					Average relative TEM
					0.801663	0.642204				0.880426			0.366249	0.41009				0.815752			1.54092	1.17193				1.07687
					0.595286	0.387498	0.540649						1.30451	1.06732	1.31901						1.53246	1.18467	0.360741
					1.24804	1.55229	1.24849	1.17138					0.861839	0.743351	1.02033	0.601975					1.37257	0.99751	1.0388	0.751387

## Sheet: Sheet1
AAHSC	MTA-ACL-001	91.7	92	90.6	91.5	89.6
	MTA-ACL-002	91.2	92.2	92.2	92.5	92.1
	MTA-ACL-003	90.5	91.4	91.5	90.7	88.9
APHSC	MTA-ACL-001	90.4	90.5	90.1	89.2	90.1
	MTA-ACL-002	91.7	91.2	92	89.2	89.8
	MTA-ACL-003	89.5	90.4	90.2	90.4	89.6
AAPSC	MTA-ACL-001	89.7	89.4	88.8	89.6	90.9
	MTA-ACL-002	88.6	90.1	89	89	89.7
	MTA-ACL-003	87	88	90.3	90.4	89.6

## Sheet: AAPSC repeated measures ANOVA
	XLSTAT 2017.6.48260 - One-way repeated measures ANOVA - Start time: 28/11/2017 at 15:18:14
	Y / Quantitative: Workbook = S3 table.xlsx / Sheet = Sheet1 / Range = Sheet1!$C$8:$G$10 / 3 rows and 5 columns
	Data format: One column per repetition
	Estimation method: LS
	Confidence interval (%): 95
	Use least squares means: Yes
	Summary statistics:
	Variable	Observations	Obs. with missing data	Obs. without missing data	Minimum	Maximum	Mean	Std. deviation
	Y1	3	0	3	87	89.7	88.4333	1.35769
	Y2	3	0	3	88	90.1	89.1667	1.06927
	Y3	3	0	3	88.8	90.3	89.3667	0.814453
	Y4	3	0	3	89	90.4	89.6667	0.702377
	Y5	3	0	3	89.6	90.9	90.0667	0.723418
	Mauchly's Sphericity Test:
	DF	Mauchly's Statistic	Chi-square	Pr > Chi²	Greenhouse-Geisser Epsilon	Huynt-Feldt Epsilon
	9	-1.67166e-33
	Test for within subject effects:
	Source	DF	Sum of squares	Mean squares	F	Pr > F	Adj. Pr>F G-G	Adj. Pr>F H-F
	Repetition	4	4.46267	1.11567	1.0695	0.420993
	Error	8	8.34533	1.04317
	Repetition / Tukey (HSD) / Analysis of the differences between the categories with a confidence interval of 95%:
	Contrast	Difference	Standardized difference	Critical value	Pr > Diff	Significant
	Repetition-Y5 vs Repetition-Y1	1.63333	1.83894	3.29108	0.404795	No
	Repetition-Y5 vs Repetition-Y2	0.9	1.20748	3.29108	0.747744	No
	Repetition-Y5 vs Repetition-Y3	0.7	1.113	3.29108	0.796534	No
	Repetition-Y5 vs Repetition-Y4	0.4	0.687118	3.29108	0.954834	No
	Repetition-Y4 vs Repetition-Y1	1.23333	1.39747	3.29108	0.642558	No
	Repetition-Y4 vs Repetition-Y2	0.5	0.676941	3.29108	0.957099	No
	Repetition-Y4 vs Repetition-Y3	0.3	0.483145	3.29108	0.987235	No
	Repetition-Y3 vs Repetition-Y1	0.933333	1.02105	3.29108	0.840255	No
	Repetition-Y3 vs Repetition-Y2	0.2	0.257722	3.29108	0.998851	No
	Repetition-Y2 vs Repetition-Y1	0.733333	0.734968	3.29108	0.943203	No
	Tukey's d critical value:			4.65429
	Category	LS means	Groups
	Repetition-Y5	90.0667	A
	Repetition-Y4	89.6667	A
	Repetition-Y3	89.3667	A
	Repetition-Y2	89.1667	A
	Repetition-Y1	88.4333	A
	Repetition / Dunnett (two sided) / Analysis of the differences between the control category Repetition-Y1 and the other categories with a confidence interval of 95%:
	Category	Difference	Standardized difference	Critical value	Critical difference	Pr > Diff	Significant
	Repetition-Y1 vs Repetition-Y5	-1.63333	-1.83894	2.89055	2.56737	0.260682	No
	Repetition-Y1 vs Repetition-Y4	-1.23333	-1.39747	2.89055	2.55104	0.471447	No
	Repetition-Y1 vs Repetition-Y3	-0.933333	-1.02105	2.89055	2.64221	0.705401	No
	Repetition-Y1 vs Repetition-Y2	-0.733333	-0.734968	2.89055	2.88412	0.871736	No

## Sheet: APHSC repeated measures ANOVA
	XLSTAT 2017.6.48260 - One-way repeated measures ANOVA - Start time: 28/11/2017 at 15:17:45
	Y / Quantitative: Workbook = S3 table.xlsx / Sheet = Sheet1 / Range = Sheet1!$C$5:$G$7 / 3 rows and 5 columns
	Data format: One column per repetition
	Estimation method: LS
	Confidence interval (%): 95
	Use least squares means: Yes
	Summary statistics:
	Variable	Observations	Obs. with missing data	Obs. without missing data	Minimum	Maximum	Mean	Std. deviation
	Y1	3	0	3	89.5	91.7	90.5333	1.10604
	Y2	3	0	3	90.4	91.2	90.7	0.43589
	Y3	3	0	3	90.1	92	90.7667	1.06927
	Y4	3	0	3	89.2	90.4	89.6	0.69282
	Y5	3	0	3	89.6	90.1	89.8333	0.251661
	Mauchly's Sphericity Test:
	DF	Mauchly's Statistic	Chi-square	Pr > Chi²	Greenhouse-Geisser Epsilon	Huynt-Feldt Epsilon
	9	-5.82642e-33
	Test for within subject effects:
	Source	DF	Sum of squares	Mean squares	F	Pr > F	Adj. Pr>F G-G	Adj. Pr>F H-F
	Repetition	4	3.41733	0.854333	1.56376	0.257657
	Error	8	4.37067	0.546333
	Repetition / Tukey (HSD) / Analysis of the differences between the categories with a confidence interval of 95%:
	Contrast	Difference	Standardized difference	Critical value	Pr > Diff	Significant
	Repetition-Y3 vs Repetition-Y4	1.16667	1.586	3.29108	0.536582	No
	Repetition-Y3 vs Repetition-Y5	0.933333	1.47165	3.29108	0.600576	No
	Repetition-Y3 vs Repetition-Y1	0.233333	0.262705	3.29108	0.998762	No
	Repetition-Y3 vs Repetition-Y2	0.0666667	0.1	3.29108	0.999973	No
	Repetition-Y2 vs Repetition-Y4	1.1	2.32764	3.29108	0.213139	No
	Repetition-Y2 vs Repetition-Y5	0.866667	2.9824	3.29108	0.0805769	No
	Repetition-Y2 vs Repetition-Y1	0.166667	0.242821	3.29108	0.99909	No
	Repetition-Y1 vs Repetition-Y4	0.933333	1.23865	3.29108	0.730986	No
	Repetition-Y1 vs Repetition-Y5	0.7	1.06887	3.29108	0.818045	No
	Repetition-Y5 vs Repetition-Y4	0.233333	0.548282	3.29108	0.979691	No
	Tukey's d critical value:			4.65429
	Category	LS means	Groups
	Repetition-Y3	90.7667	A
	Repetition-Y2	90.7	A
	Repetition-Y1	90.5333	A
	Repetition-Y5	89.8333	A
	Repetition-Y4	89.6	A
	Repetition / Dunnett (two sided) / Analysis of the differences between the control category Repetition-Y1 and the other categories with a confidence interval of 95%:
	Category	Difference	Standardized difference	Critical value	Critical difference	Pr > Diff	Significant
	Repetition-Y1 vs Repetition-Y3	-0.233333	-0.262705	2.89055	2.56737	0.996253	No
	Repetition-Y1 vs Repetition-Y2	-0.166667	-0.242821	2.89055	1.984	0.997226	No
	Repetition-Y1 vs Repetition-Y4	0.933333	1.23865	2.89055	2.17806	0.566895	No
	Repetition-Y1 vs Repetition-Y5	0.7	1.06887	2.89055	1.89301	0.67488	No

## Sheet: AAHSC repeated measures ANOVA
	XLSTAT 2017.6.48260 - One-way repeated measures ANOVA - Start time: 28/11/2017 at 15:17:21
	Y / Quantitative: Workbook = S3 table.xlsx / Sheet = Sheet1 / Range = Sheet1!$C$2:$G$4 / 3 rows and 5 columns
	Data format: One column per repetition
	Estimation method: LS
	Confidence interval (%): 95
	Use least squares means: Yes
	Summary statistics:
	Variable	Observations	Obs. with missing data	Obs. without missing data	Minimum	Maximum	Mean	Std. deviation
	Y1	3	0	3	90.5	91.7	91.1333	0.602771
	Y2	3	0	3	91.4	92.2	91.8667	0.416333
	Y3	3	0	3	90.6	92.2	91.4333	0.802081
	Y4	3	0	3	90.7	92.5	91.5667	0.90185
	Y5	3	0	3	88.9	92.1	90.2	1.68226
	Mauchly's Sphericity Test:
	DF	Mauchly's Statistic	Chi-square	Pr > Chi²	Greenhouse-Geisser Epsilon	Huynt-Feldt Epsilon
	9	-3.60694e-33
	Test for within subject effects:
	Source	DF	Sum of squares	Mean squares	F	Pr > F	Adj. Pr>F G-G	Adj. Pr>F H-F
	Repetition	4	4.88933	1.22233	2.28973	0.131334
	Error	8	4.27067	0.533833
	Repetition / Tukey (HSD) / Analysis of the differences between the categories with a confidence interval of 95%:
	Contrast	Difference	Standardized difference	Critical value	Pr > Diff	Significant
	Repetition-Y2 vs Repetition-Y5	1.66667	1.66574	3.29108	0.493217	No
	Repetition-Y2 vs Repetition-Y1	0.733333	1.73384	3.29108	0.457388	No
	Repetition-Y2 vs Repetition-Y3	0.433333	0.83054	3.29108	0.915053	No
	Repetition-Y2 vs Repetition-Y4	0.3	0.523114	3.29108	0.982889	No
	Repetition-Y4 vs Repetition-Y5	1.36667	1.24015	3.29108	0.730172	No
	Repetition-Y4 vs Repetition-Y1	0.433333	0.69192	3.29108	0.95374	No
	Repetition-Y4 vs Repetition-Y3	0.133333	0.191346	3.29108	0.999644	No
	Repetition-Y3 vs Repetition-Y5	1.23333	1.14622	3.29108	0.779766	No
	Repetition-Y3 vs Repetition-Y1	0.3	0.517892	3.29108	0.983507	No
	Repetition-Y1 vs Repetition-Y5	0.933333	0.904639	3.29108	0.88878	No
	Tukey's d critical value:			4.65429
	Category	LS means	Groups
	Repetition-Y2	91.8667	A
	Repetition-Y4	91.5667	A
	Repetition-Y3	91.4333	A
	Repetition-Y1	91.1333	A
	Repetition-Y5	90.2	A
	Repetition / Dunnett (two sided) / Analysis of the differences between the control category Repetition-Y1 and the other categories with a confidence interval of 95%:
	Category	Difference	Standardized difference	Critical value	Critical difference	Pr > Diff	Significant
	Repetition-Y1 vs Repetition-Y2	-0.733333	-1.73384	2.89055	1.22256	0.30278	No
	Repetition-Y1 vs Repetition-Y4	-0.433333	-0.69192	2.89055	1.81028	0.892224	No
	Repetition-Y1 vs Repetition-Y3	-0.3	-0.517892	2.89055	1.67441	0.956621	No
	Repetition-Y1 vs Repetition-Y5	0.933333	0.904639	2.89055	2.98223	0.777739	No
