# Supplementary material for: Endothiodon cf. bathystoma (Synapsida: Dicynodontia) bony labyrinth anatomy, variation and body mass estimates
Source: PLoS One. 2018 Mar 14;13(3):e0189883. doi: 10.1371/journal.pone.0189883 (PMC5851538; doi:10.1371/journal.pone.0189883)
Supplement: S3 Table — (XLSX) [file pone.0189883.s004.xlsx]

## Sheet: Data (R, arc)
Genus	Species	ASCC major axis radius (R, mm)	ASCC minor axis radius (R, mm)	Average ASCC R	PSCC major axis radius (R, mm)	PSCC minor axis radius (R, mm)	Average PSCC R (mm)	Average Vertical SCC Major axis (R, mm)	Log Vertical SCC Major axis	Average Vertical SCC Minor axis (R, mm)	Log Vertical SCC Minor axis (R, mm)	HSCC major axis radius (R, mm)	HSCC minor axis radius (R, mm)	Average HSCC R (mm)	Average all R SCC (mm)	Log R (mm)	Log Body mass (g)		e	average e (without outliers)	Average Vertical SCC eccentricity
Atelerix	albiventris (unvouchered)	1.33	1.215	1.2725	1.23	1.08	1.155	1.28	0.10721	1.1475	0.0597527	0.96	0.89	0.925	1.1175	0.0482475	2.5172		0.443075	0.502901	1.11677
Canis	familiaris (TMMM-150)	1.725	1.715	1.72	1.42	1.415	1.4175	1.5725	0.196591	1.565	0.194514	1.5	1.46	1.48	1.53917	0.187286	4.5966		0.097551		1.00468
Cavia	porcellus(TMM-M-7283)	2.145	1.525	1.835	1.455	1.435	1.445	1.8	0.255273	1.48	0.170262	1.895	1.155	1.525	1.60167	0.204572	2.86213		0.569167		1.21025
Chrysochloris	sp.(AMNH82372)	1.2	0.775	0.9875	0.68	0.475	0.5775	0.94	-0.0268721	0.625	-0.20412	0.665	0.58	0.6225	0.729167	-0.137173	1.66708		0.746938		1.48998
Cynocephalus	volans (AMNH187859)	2.085	1.945	2.015	1.635	1.53	1.5825	1.86	0.269513	1.7375	0.239925	1.485	1.365	1.425	1.67417	0.223799	3.09691		0.356907		1.0703
Dasypus	novemcinctus(TMM-M-152)	1.9	1.5	1.7	1.63	1.615	1.6225	1.765	0.246745	1.5575	0.192428	1.45	1.38	1.415	1.57917	0.198428	3.59649		0.470432		1.13798
Dasypus	novemcinctus (TMM-M-1065)	1.96	1.655	1.8075	1.8	1.72	1.76	1.88	0.274158	1.6875	0.227244	1.435	1.4	1.4175	1.66167	0.220544	3.5966		0.440798		1.1154
Dasypus	novemcinctus (TMM-M-1880)	2.055	1.31	1.6825	1.88	1.72	1.8	1.9675	0.293915	1.515	0.180413	1.575	1.535	1.555	1.67917	0.225094	3.59671		0.638029		1.33086
Dasypus	novemcinctus (TMM-M-1885)	2.15	1.31	1.73	1.94	1.93	1.935	2.045	0.310693	1.62	0.209515	1.48	1.37	1.425	1.69667	0.229597	3.59682		0.610293		1.3232
Didelphis	virginiana (TMM-M-2517)	1.465	1.395	1.43	1.11	1.095	1.1025	1.2875	0.109747	1.245	0.0951694	0.915	0.835	0.875	1.13583	0.0553146	3.38776		0.254813		1.03194
Equus	caballus (TMM-M-171)	3.53	3.43	3.48	3.49	3.2	3.345	3.51	0.545307	3.315	0.520484	3.095	3.04	3.0675	3.2975	0.518185	5.60595		0.328671		1.05989
Eumetopias	jubatus (unvouchered)	3.315	2.375	2.845	2.825	2.32	2.5725	3.07	0.487138	2.3475	0.370606	2.59	1.91	2.25	2.55583	0.407533	5.58259		0.644436		1.30673
Felis	catus (TMM-M-968)	1.99	1.665	1.8275	1.835	1.725	1.78	1.9125	0.281601	1.695	0.22917	1.73	1.53	1.63	1.74583	0.242003	3.46012		0.46316		1.12948
Hemicentetes	semispinosum (AMNH161535)	1.13	0.95	1.04	0.785	0.645	0.715	0.9575	-0.0188612	0.7975	-0.0982693	0.685	0.575	0.63	0.795	-0.0996329	2.1271		0.553426		1.20326
Homo	sapiens (UTO-HS01)	1.985	1.825	1.905	2.825	2.38	2.6025	2.405	0.381115	2.1025	0.322736	2.715	2.51	2.6125	2.37333	0.375359	4.76746		0.485529		1.13732
Lepus	californicus (TMM-M-7500)	2.325	1.1625	1.74375	1.73	1.29	1.51	2.0275	0.306961	1.22625	0.088579	1.6	1.565	1.5825	1.61208	0.207387	0.608793	3.38426	0.796371		1.67054
Macaca	mulatta (TMM-M-5987)	2.675	1.3375	2.00625	2.36	2.265	2.3125	2.5175	0.400969	1.80125	0.255574	2.355	2.015	2.185	2.16792	0.336043	5.66962		0.698621		1.52097
Macroscelides	proboscideus (AMNH161535)	1.185	1.155	1.17	1.07	0.73	0.9	1.1275	0.0521166	0.9425	-0.0257186	1.165	0.755	0.96	1.01	0.00432137	1.58704		0.548851		1.24586
Manis	tricuspis (AMNH53896)	1.395	1.125	1.26	1.395	1.15	1.2725	1.395	0.144574	1.1375	0.0559514	0.815	0.78	0.7975	1.11	0.045323	3.18733		0.578881		1.22652
Monodelphis	domestica-Adult(TMM-M-7599)	1.015	1	1.0075	0.935	0.865	0.9	0.975	-0.0109954	0.9325	-0.0303512	0.74	0.69	0.715	0.874167	-0.0584058	1.97058		0.292026		1.04796
Mus	musculus (TMM-M-3196)	0.855	0.58	0.7175	0.71	0.47	0.59	0.7825	-0.106516	0.525	-0.279841	0.585	0.52	0.5525	0.62	-0.207608	1.28556		0.741524		1.49239
Nycteris	grandis (AMNH268369)	0.99	0.85	0.92	0.805	0.7	0.7525	0.8975	-0.0469655	0.775	-0.110698	0.955	0.605	0.78	0.8175	-0.0875122	1.47422		0.504332		1.15735
Orycteropus	afer (AMNH51909)	3.355	2.855	3.105	4.07	2.945	3.5075	3.7125	0.569666	2.9	0.462398	3.44	2.875	3.1575	3.25667	0.512773	4.74954		0.62435		1.27857
Procavia	capensis (TMM-M-4351)	2.145	1.565	1.855	2.3	1.715	2.0075	2.2225	0.346842	1.64	0.214844	2.025	1.48	1.7525	1.87167	0.272229	3.47019		0.674902		1.35586
Pteropus	lylei (AMNH237593)	1.535	1.355	1.445	1.445	1.145	1.295	1.49	0.173186	1.25	0.09691	1.28	1.25	1.265	1.335	0.125481	2.50481		0.544245		1.19743
Rhinolophus	ferrumequinum(AMNH245591)	0.865	0.7	0.7825	0.735	0.655	0.695	0.8	-0.09691	0.6775	-0.169091	0.915	0.765	0.84	0.7725	-0.112102	1.35392		0.531792		1.17893
Sorex	monticolus (unvouchered)	0.78	0.405	0.5925	0.7	0.43	0.565	0.74	-0.130768	0.4175	-0.379344	0.435	0.44	0.4375	0.531667	-0.274361	0.840106		0.825646		1.77692
Sus	scrofa(TMM-M-2689)	2.455	2	2.2275	2.2	1.53	1.865	2.3275	0.36689	1.765	0.246745	1.875	1.56	1.7175	1.93667	0.287055	4.92671		0.651877		1.3327
Sylvilagus	floridanus(TMM-M-2689)	1.745	1.69	1.7175	1.415	1.28	1.3475	1.58	0.198657	1.485	0.171726	1.265	1.175	1.22	1.42833	0.15483	3.08178		0.341523		1.06901
Tadarida	brasiliensis(TMM-M-3030)	0.825	0.725	0.775	0.69	0.605	0.6475	0.7575	-0.120617	0.665	-0.177178	0.89	0.605	0.7475	0.723333	-0.140662	1.10072		0.478866		1.13921
Trichechus	manatus (MSW03156)	4.065	4.06	4.0625	3.72	3.59	3.655	3.8925	0.590229	3.825	0.582631	4.53	4.27	4.4	4.03917	0.606292	5.66962		0.185422		1.01872
Tupaia	glis(TMM-M-2256)	1.91	1.605	1.7575	1.665	1.255	1.46	1.7875	0.252246	1.43	0.155336	1.835	1.2	1.5175	1.57833	0.198199	2.12199		0.6		1.25836
Tursiops	truncatus(SDNHM21212)	1.075	0.96	1.0175	0.8	0.675	0.7375	0.9375	-0.0280287	0.8175	-0.0875122	1.29	1.27	1.28	1.01167	0.00503744	5.44877		0.489506		1.15249
																	Estimate	Body mass (g)	kg
Endothiodon MTA-ACL-002		5.235	1.995	3.615	4.61	1.81	3.21	4.9225	0.692186	1.9025	0.279325	3.24	1.74	2.49	3.105	0.492062	5.14561	139833	139.833	0.922293	2.58551
Endothiodon MTA-ACL-003		4.925	2.735	3.83	3.905	1.87	2.8875	4.415	0.644931	2.3025	0.3622	2.97	1.62	2.295	3.00417	0.477724	5.06486	116108	116.108	0.853241	1.94448
Endothiodon MTA-ACL-001		5.145	2.64	3.8925	4.24	1.955	3.0975	4.6925	0.671404	2.2975	0.361256	3.465	2.085	2.775	3.255	0.512551	5.261	182391	182.391	0.871941	2.05883
			Campione and Evans equations																		Average eccentricity
			Log BM	BM (g)	BM (kg)																2.19627
		Femur circumference	5.48987	308940	308.94
		Humerus circumference	5.8768	753002	753.002										Log Body mass (g) = 2,37435908865869+5,63191733706456*Log R (mm)
		Femur + Humerus circumference	5.74478	555620	555.62

## Sheet: Sheet1
Genus	Species	Specimen	AMaSCD	AMiSCD	PMaSCD	PMiSCD	HMaSCD	HMiSCD	Log10 BM	e
Atelerix	albiventris	unvouchered	1.33	1.215	1.23	1.08	0.96	0.89	2.5172	0.443075
Canis	familiaris	TMMM-150	1.725	1.715	1.42	1.415	1.5	1.46	4.5966	0.097551
Cavia	porcellus	TMM-M-7283	2.145	1.525	1.455	1.435	1.895	1.155	2.86213	0.569167
Chrysochloris	sp.	AMNH82372	1.2	0.775	0.68	0.475	0.665	0.58	1.66708	0.746938
Cynocephalus	volans	AMNH187859	2.085	1.945	1.635	1.53	1.485	1.365	3.09691	0.356907
Dasypus	novemcinctus	TMM-M-152	1.9	1.5	1.63	1.615	1.45	1.38	3.59649	0.470432
Dasypus	novemcinctus	TMM-M-1065	1.96	1.655	1.8	1.72	1.435	1.4	3.5966	0.440798
Dasypus	novemcinctus	TMM-M-1880	2.055	1.31	1.88	1.72	1.575	1.535	3.59671	0.638029
Dasypus	novemcinctus	TMM-M-1885	2.15	1.31	1.94	1.93	1.48	1.37	3.59682	0.610293
Didelphis	virginiana	TMM-M-2517	1.465	1.395	1.11	1.095	0.915	0.835	3.38776	0.254813
Equus	caballus	TMM-M-171	3.53	3.43	3.49	3.2	3.095	3.04	5.60595	0.328671
Eumetopias	jubatus	unvouchered	3.315	2.375	2.825	2.32	2.59	1.91	5.58259	0.644436
Felis	catus	TMM-M-968	1.99	1.665	1.835	1.725	1.73	1.53	3.46012	0.46316
Hemicentetes	semispinosum	AMNH161535	1.13	0.95	0.785	0.645	0.685	0.575	2.1271	0.553426
Homo	sapiens	UTO-HS01	1.985	1.825	2.825	2.38	2.715	2.51	4.76746	0.485529
Lepus	californicus	TMM-M-7500	2.325	1.1625	1.73	1.29	1.6	1.565	0.608793	0.796371
Macaca	mulatta	TMM-M-5987	2.675	1.3375	2.36	2.265	2.355	2.015	5.66962	0.698621
Macroscelides	proboscideus	AMNH161535	1.185	1.155	1.07	0.73	1.165	0.755	1.58704	0.548851
Manis	tricuspis	AMNH53896	1.395	1.125	1.395	1.15	0.815	0.78	3.18733	0.578881
Monodelphis	domestica	TMM-M-7599	1.015	1	0.935	0.865	0.74	0.69	1.97058	0.292026
Mus	musculus	TMM-M-3196	0.855	0.58	0.71	0.47	0.585	0.52	1.28556	0.741524
Nycteris	grandis	AMNH268369	0.99	0.85	0.805	0.7	0.955	0.605	1.47422	0.504332
Orycteropus	afer	AMNH51909	3.355	2.855	4.07	2.945	3.44	2.875	4.74954	0.62435
Procavia	capensis	TMM-M-4351	2.145	1.565	2.3	1.715	2.025	1.48	3.47019	0.674902
Pteropus	lylei	AMNH237593	1.535	1.355	1.445	1.145	1.28	1.25	2.50481	0.544245
Rhinolophus	ferrumequinum	AMNH245591	0.865	0.7	0.735	0.655	0.915	0.765	1.35392	0.531792
Sorex	monticolus	unvouchered	0.78	0.405	0.7	0.43	0.435	0.44	0.840106	0.825646
Sus	scrofa	TMM-M-2689	2.455	2	2.2	1.53	1.875	1.56	4.92671	0.651877
Sylvilagus	floridanus	TMM-M-2689	1.745	1.69	1.415	1.28	1.265	1.175	3.08178	0.341523
Tadarida	brasiliensis	TMM-M-3030	0.825	0.725	0.69	0.605	0.89	0.605	1.10072	0.478866
Trichechus	manatus	MSW03156	4.065	4.06	3.72	3.59	4.53	4.27	5.66962	0.185422
Tupaia	glis	TMM-M-2256	1.91	1.605	1.665	1.255	1.835	1.2	2.12199	0.6
Tursiops	truncatus	SDNHM21212	1.075	0.96	0.8	0.675	1.29	1.27	5.44877	0.489506
Endothiodon	cf. bathystoma	MTA-ACL-002	5.235	1.995	4.61	1.81	3.24	1.74	5,15*	0.922293
Endothiodon	cf. bathystoma	MTA-ACL-003	4.925	2.735	3.905	1.87	2.97	1.62	5,06*	0.853241
Endothiodon	cf. bathystoma	MTA-ACL-001	5.145	2.64	4.24	1.955	3.465	2.085	5,26*	0.871941
Niassodon	mfumukasi	ML1620	2.4	1.68	2.08	1.08			2,69*	0.54

## Sheet: Linear regression
	XLSTAT 2014.1.01 - Linear regression - on 27/01/2016 at 15:46:44
	Y / Quantitative: Workbook = Body mass estimation for niassodon and endothiodon using SCC.xlsx / Sheet = Data / Range = Data!$N$1:$N$34 / 33 rows and 1 column
	X / Quantitative: Workbook = Body mass estimation for niassodon and endothiodon using SCC.xlsx / Sheet = Data / Range = Data!$M$1:$M$34 / 33 rows and 1 column
	Observation labels: Workbook = Body mass estimation for niassodon and endothiodon using SCC.xlsx / Sheet = Data / Range = Data!$A$1:$A$34 / 33 rows and 1 column
	Validation / Number of observations: 1
	Confidence interval (%): 95
	Tolerance: 0,0001
	Model selection: Best model / Amemiya's PC
	Min variables: 1 / Max variables: 1
	Seed (random numbers): 1874047775
	Summary statistics:
	Variable	Observations	Obs. with missing data	Obs. without missing data	Minimum	Maximum	Mean	Std. deviation
	Log Body mass (g)	32	0	32	0.608793	5.66962	3.20599	1.56014
	Log R (mm)	32	0	32	-0.274361	0.606292	0.147663	0.217937
	Summary statistics (Validation):
	Variable	Observations	Obs. with missing data	Obs. without missing data	Minimum	Maximum	Mean	Std. deviation
	Log Body mass (g)	1	0	1	2.5172	2.5172	2.5172
	Log R (mm)	1	0	1	0.0482475	0.0482475	0.0482475
	Correlation matrix:
	Variables	Log R (mm)	Log Body mass (g)
	Log R (mm)	1	0.786727
	Log Body mass (g)	0.786727	1
	Regression of variable Log Body mass (g):
	Summary of the variables selection:
	No. of variables	Variables	MSE	R²	Adjusted R²	Mallows' Cp	Akaike's AIC	Schwarz's SBC	Amemiya's PC
	1	Log R (mm)	0.958426	0.61894	0.606238	2	0.575958	3.50743	0.404876
	The best model for the selected selection criterion is displayed in blue
	Goodness of fit statistics:
	Observations	32
	Sum of weights	32
	DF	30
	R²	0.61894
	Adjusted R²	0.606238
	MSE	0.958426
	RMSE	0.978992
	MAPE	32.1189
	DW	2.35453
	Cp	2
	AIC	0.575958
	SBC	3.50743
	PC	0.431868
	Press RMSE	1.0234
	Analysis of variance:
	Source	DF	Sum of squares	Mean squares	F	Pr > F
	Model	1	46.702	46.702	48.7278	< 0,0001
	Error	30	28.7528	0.958426
	Corrected Total	31	75.4548
	Computed against model Y=Mean(Y)
	Type I Sum of Squares analysis:
	Source	DF	Sum of squares	Mean squares	F	Pr > F
	Log R (mm)	1	46.702	46.702	48.7278	< 0,0001
	Type III Sum of Squares analysis:
	Source	DF	Sum of squares	Mean squares	F	Pr > F
	Log R (mm)	1	46.702	46.702	48.7278	< 0,0001
	Model parameters:
	Source	Value	Standard error	t	Pr > |t|	Lower bound (95%)	Upper bound (95%)
	Intercept	2.37436	0.210105	11.3008	< 0,0001	1.94527	2.80345
	Log R (mm)	5.63192	0.806804	6.98053	< 0,0001	3.9842	7.27963
	Equation of the model:
	Log Body mass (g) = 2,37435908865869+5,63191733706456*Log R (mm)
	Standardized coefficients:
	Source	Value	Standard error	t	Pr > |t|	Lower bound (95%)	Upper bound (95%)
	Log R (mm)	0.786727	0.112703	6.98053	< 0,0001	0.556557	1.0169
	Predictions and residuals:
	Observation	Weight	Log R (mm)	Log Body mass (g)	Pred(Log Body mass (g))	Residual	Std. residual	Studentized residuals	Std. dev. on pred. (Mean)	Lower bound 95% (Mean)	Upper bound 95% (Mean)	Std. dev. on pred. (Observation)	Lower bound 95% (Observation)	Upper bound 95% (Observation)	Adjusted Pred.	Cook's D
	Canis	1	0.187286	4.5966	3.42914	1.16746	1.19251	1.21226	0.175991	3.06972	3.78856	0.994685	1.39772	5.46055	3.39015	0.0245386
	Cavia	1	0.204572	2.86213	3.52649	-0.664367	-0.678623	-0.690266	0.17905	3.16082	3.89216	0.995231	1.49396	5.55903	3.54948	0.00824459
	Chrysochloris	1	-0.137173	1.66708	1.60181	0.0652682	0.0666688	0.0697482	0.287684	1.01428	2.18934	1.02039	-0.482096	3.68572	1.59564	0.000229895
	Cynocephalus	1	0.223799	3.09691	3.63477	-0.537865	-0.549407	-0.559335	0.183641	3.25973	4.00982	0.996067	1.60053	5.66902	3.65439	0.00570495
	Dasypus	1	0.198428	3.59649	3.49189	0.104599	0.106844	0.108652	0.177843	3.12868	3.85509	0.995015	1.4598	5.52398	3.48832	0.000201434
	Dasypus	1	0.220544	3.5966	3.61644	-0.019846	-0.0202718	-0.0206346	0.182779	3.24316	3.98973	0.995909	1.58253	5.65036	3.61716	7.68897e-06
	Dasypus	1	0.225094	3.59671	3.64207	-0.0453607	-0.046334	-0.0471747	0.183993	3.2663	4.01783	0.996132	1.6077	5.67644	3.64373	4.07427e-05
	Dasypus	1	0.229597	3.59682	3.66743	-0.0706097	-0.0721249	-0.073452	0.185258	3.28908	4.04578	0.996367	1.63258	5.70228	3.67005	0.000100187
	Didelphis	1	0.0553146	3.38776	2.68589	0.701873	0.716935	0.730594	0.18842	2.30108	3.07069	0.99696	0.649823	4.72195	2.65889	0.0102662
	Equus	1	0.518185	5.60595	5.29273	0.313217	0.319938	0.341928	0.34542	4.58729	5.99817	1.03814	3.17256	7.4129	5.2482	0.00831217
	Eumetopias	1	0.407533	5.58259	4.66955	0.913045	0.932638	0.970821	0.271863	4.11433	5.22477	1.01604	2.59452	6.74458	4.59326	0.0393771
	Felis	1	0.242003	3.46012	3.7373	-0.277183	-0.283131	-0.288563	0.189061	3.35118	4.12341	0.997081	1.70099	5.77361	3.74804	0.00161288
	Hemicentetes	1	-0.0996329	2.1271	1.81323	0.31387	0.320605	0.332951	0.264119	1.27383	2.35264	1.01399	-0.257618	3.88409	1.7886	0.00435101
	Homo	1	0.375359	4.76746	4.48835	0.279109	0.285098	0.295072	0.252386	3.97291	5.00379	1.011	2.42361	6.55309	4.46848	0.00309931
	Lepus	1	0.207387	0.608793	3.54235	-2.93355	-2.9965	-3.04827	0.179646	3.17546	3.90923	0.995339	1.5096	5.5751	3.64457	0.161893
	Macaca	1	0.336043	5.66962	4.26692	1.4027	1.4328	1.47417	0.230326	3.79653	4.73731	1.00572	2.21297	6.32088	4.18473	0.0636688
	Macroscelides	1	0.00432137	1.58704	2.3987	-0.81166	-0.829076	-0.848476	0.208148	1.9736	2.82379	1.00088	0.354636	4.44276	2.43712	0.0170421
	Manis	1	0.045323	3.18733	2.62961	0.557712	0.569679	0.580932	0.191751	2.23801	3.02122	0.997594	0.592255	4.66697	2.60737	0.0067317
	Monodelphis	1	-0.0584058	1.97058	2.04542	-0.0748434	-0.0764494	-0.0788553	0.239984	1.55531	2.53554	1.00798	-0.0131418	4.10399	2.05021	0.000198771
	Mus	1	-0.207608	1.28556	1.20513	0.0804311	0.082157	0.0874294	0.334829	0.521315	1.88894	1.03467	-0.907946	3.3182	1.19447	0.000506288
	Nycteris	1	-0.0875122	1.47422	1.8815	-0.407281	-0.416021	-0.431118	0.256812	1.35702	2.40598	1.01212	-0.185519	3.94851	1.91159	0.00686748
	Orycteropus	1	0.512773	4.74954	5.26226	-0.512711	-0.523713	-0.558848	0.341648	4.56452	5.95999	1.03689	3.14464	7.37988	5.33336	0.0216549
	Procavia	1	0.272229	3.47019	3.90753	-0.437341	-0.446725	-0.456362	0.200127	3.49881	4.31624	0.999238	1.86681	5.94824	3.9266	0.00454133
	Pteropus	1	0.125481	2.50481	3.08106	-0.576249	-0.588614	-0.598136	0.173986	2.72573	3.43639	0.994333	1.05036	5.11176	3.09985	0.00583414
	Rhinolophus	1	-0.112102	1.35392	1.74301	-0.389096	-0.397446	-0.41371	0.271798	1.18793	2.2981	1.01602	-0.331981	3.81801	1.77551	0.00714712
	Sorex	1	-0.274361	0.840106	0.829183	0.010923	0.0111574	0.0121177	0.381948	0.0491403	1.60923	1.05086	-1.31696	2.97533	0.827222	1.31818e-05
	Sus	1	0.287055	4.92671	3.99103	0.935682	0.95576	0.977735	0.206394	3.56952	4.41254	1.00051	1.94771	6.03435	3.94751	0.0222327
	Sylvilagus	1	0.15483	3.08178	3.24635	-0.164571	-0.168102	-0.170795	0.17316	2.89271	3.59999	0.994188	1.21594	5.27675	3.25166	0.000471042
	Tadarida	1	-0.140662	1.10072	1.58217	-0.48145	-0.491781	-0.514879	0.289937	0.990034	2.1743	1.02102	-0.503044	3.66737	1.62845	0.0127438
	Trichechus	1	0.606292	5.66962	5.78894	-0.119325	-0.121886	-0.134119	0.408495	4.95469	6.6232	1.0608	3.6225	7.95538	5.8141	0.00189602
	Tupaia	1	0.198199	2.12199	3.4906	-1.36861	-1.39798	-1.42162	0.177801	3.12748	3.85372	0.995007	1.45852	5.52267	3.53728	0.0344679
	Tursiops	1	0.00503744	5.44877	2.40273	3.04604	3.1114	3.18397	0.207827	1.97829	2.82717	1.00081	0.358805	4.44665	2.25898	0.239211
	Atelerix	1	0.0482475	2.5172	2.64609	-0.128889	-0.131655	-0.134228	0.190747	2.25653	3.03564	0.997402	0.609119	4.68305	2.64609	2.16781e-05
	The predictions and residuals corresponding to the observations of the validation set are displayed in the second part of the table
